# Supplementary material for: Continuous flow synthesis of pyridinium salts accelerated by multi-objective Bayesian optimization with active learning
Source: Chem Sci. 2023 Jul 12;14(30):8061–9. doi: 10.1039/d3sc01303k (PMC10395269; doi:10.1039/d3sc01303k)
Supplement: SC-014-D3SC01303K-s002 [file SC-014-D3SC01303K-s002.zip]

Archive with 3 entries (3 files):
- ESI files/continuousflow_table_s1_campaign_inputs_and_outputs.csv
- ESI files/continuousflow_table_s4_nmr_analysis_outputs.csv
- ESI files/Jupyter_Notebook_SI.ipynb
