# Supplementary material for: Continuous flow synthesis of pyridinium salts accelerated by multi-objective Bayesian optimization with active learning
Source: Chem Sci. 2023 Jul 12;14(30):8061–9. doi: 10.1039/d3sc01303k (PMC10395269; doi:10.1039/d3sc01303k)
Supplement: SC-014-D3SC01303K-s002 [file SC-014-D3SC01303K-s002.zip › ESI files/continuousflow_table_s1_campaign_inputs_and_outputs.csv]

Round	Reaction Number	Temp (°C)	Residence Time (min)	Pyridine Mol Fraction	Flow Rate (mL/min)	Yield (%)	Production Rate (g/h)	Space Time Yield (mmol·mL-1·h-1)
0	1	85	23	0.50	0.218	17.78	0.2506	0.2319
0	2	85	23	0.50	0.218	15.23	0.2146	0.1986
0	3	85	23	0.50	0.218	13.92	0.1962	0.1816
0	4	85	23	0.50	0.218	13.21	0.1862	0.1723
1	1	135	23	0.36	0.218	77.16	0.7788	0.7208
1	2	132	3	0.36	1.667	21.22	1.6380	1.5159
1	3	123	23	0.46	0.217	56.93	0.7327	0.6780
2	1	138	15	0.56	0.333	67.86	1.2948	1.1982
2	2	138	13	0.63	0.384	70.98	1.3091	1.2115
2	3	135	29	0.63	0.173	87.60	0.7245	0.6705
3	1	138	41	0.48	0.122	81.59	0.6239	0.5774
3	2	138	5	0.66	1.000	41.12	1.8241	1.6881
3	3	135	1	0.63	5.000	9.25	2.2200	2.0544
4	1	138	21	0.66	0.238	85.86	0.9024	0.8351
4	2	138	3	0.66	1.667	26.38	1.9502	1.8047
4	3	135	13	0.61	0.385	62.90	1.2306	1.1388
5	1	138	15	0.48	0.333	66.05	1.3728	1.2704
5	2	138	9	0.48	0.556	51.14	1.7707	1.6386
5	3	138	5	0.51	1.000	32.96	2.1045	1.9476
6	1	138	29	0.66	0.172	86.31	0.6619	0.6125
6	2	75	3	0.58	1.667	1.61	0.1463	0.1354
6	3	51	1	0.56	5.000	1.73	0.4962	0.4592
7	1	63	33	0.56	0.152	8.49	0.0736	0.0681
7	2	54	41	0.51	0.122	6.10	0.0474	0.0439
7	3	45	35	0.61	0.143	5.62	0.0408	0.0378
8	1	138	15	0.43	0.333	73.57	1.3657	1.2638
8	2	138	13	0.48	0.385	62.52	1.4984	1.3866
8	3	138	1	0.33	5.000	10.32	2.2082	2.0435
9	1	138	33	0.63	0.151	90.24	0.6575	0.6085
9	2	138	23	0.41	0.217	77.41	0.8850	0.8190
9	3	138	13	0.41	0.385	69.79	1.4285	1.3219
10	1	138	19	0.56	0.263	76.14	1.1462	1.0607
10	2	138	11	0.58	0.455	64.76	1.6026	1.4831
10	3	138	7	0.56	0.714	49.38	2.0117	1.8616
11	1	168	17	0.48	0.293	78.98	1.4497	1.3416
11	2	168	11	0.60	0.453	87.15	2.0526	1.8995
11	3	165	5	0.33	1.000	69.11	2.9578	2.7372
12	1	168	1	0.39	5.000	22.14	5.6009	5.1831
12	2	168	1	0.36	4.990	22.18	5.1599	4.7750
12	3	165	3	0.57	1.666	44.54	4.1374	3.8288
13	1	165	43	0.51	0.115	82.89	0.6088	0.5634
13	2	162	41	0.51	0.121	80.78	0.6231	0.5766
13	3	159	41	0.48	0.121	82.84	0.6281	0.5812
14	1	168	9	0.57	0.554	81.45	2.5210	2.3329
14	2	168	5	0.60	1.000	67.80	3.5167	3.2544
14	3	168	3	0.63	1.666	52.44	4.1909	3.8783
15	1	168	27	0.54	0.185	84.83	0.9359	0.8661
15	2	156	29	0.66	0.171	94.48	0.7165	0.6630
15	3	156	29	0.33	0.171	89.93	0.6585	0.6094
