# Supplementary material for: Continuous flow synthesis of pyridinium salts accelerated by multi-objective Bayesian optimization with active learning
Source: Chem Sci. 2023 Jul 12;14(30):8061–9. doi: 10.1039/d3sc01303k (PMC10395269; doi:10.1039/d3sc01303k)
Supplement: SC-014-D3SC01303K-s002 [file SC-014-D3SC01303K-s002.zip › ESI files/continuousflow_table_s4_nmr_analysis_outputs.csv]

Round	Reaction Number	Temp (°C)	Residence Time (min)	Pyridine Mol Fraction	Yield (%) 60 MHz Manual	Yield (%) 60 MHz Auto	Yield (%) 400 MHz Manual	Yield (%) 400 MHz Auto	Production Rate (g/h) 60 MHz Manual	Production Rate (g/h) 60 MHz Auto	Production Rate (g/h) 400 MHz Manual	Production Rate (g/h) 400 MHz Auto	Space-Time Yield (mmol·mL-1·h-1) 60 MHz Manual	Space-Time Yield (mmol·mL-1·h-1) 60 MHz Auto	Space-Time Yield (mmol·mL-1·h-1) 400 MHz Manual	Space-Time Yield (mmol·mL-1·h-1) 400 MHz Auto
1	1	135	23	0.36	63.45	78.80	77.16	75.77	0.6404	0.7954	0.7788	0.7648	0.5926	0.7360	0.7208	0.7078
1	2	132	3	0.36	15.41	18.45	21.22	8.67	1.1894	1.4240	1.6380	0.6691	1.1007	1.3178	1.5159	0.6192
1	3	123	23	0.46	71.72	57.13	56.93	55.43	0.9230	0.7353	0.7327	0.7134	0.8542	0.6805	0.6780	0.6602
2	1	138	15	0.56	76.42	70.28	67.86	67.66	1.4581	1.3410	1.2948	1.2909	1.3493	1.2409	1.1982	1.1947
2	2	138	13	0.63	60.87	69.36	70.98	70.93	1.1226	1.2792	1.3091	1.3082	1.0388	1.1838	1.2115	1.2106
2	3	135	29	0.63	91.99	86.04	87.60	88.04	0.7608	0.7116	0.7245	0.7281	0.7041	0.6585	0.6705	0.6738
3	1	138	41	0.48	93.28	86.49	81.59	78.62	0.7134	0.6614	0.6239	0.6013	0.6602	0.6121	0.5774	0.5564
3	2	138	5	0.66	62.05	37.37	41.12	39.79	2.7525	1.6578	1.8241	1.7650	2.5472	1.5341	1.6881	1.6334
3	3	135	1	0.63	6.34	4.60	9.25	0.02	1.5214	1.1030	2.2200	0.0058	1.4079	1.0207	2.0544	0.0054
4	1	138	21	0.66	80.38	85.08	85.86	82.95	0.8447	0.8942	0.9024	0.8718	0.7817	0.8275	0.8351	0.8068
4	2	138	3	0.66	29.26	17.15	26.38	10.21	2.1628	1.2674	1.9502	0.7549	2.0015	1.1729	1.8047	0.6986
4	3	135	13	0.61	75.21	66.04	62.90	60.96	1.4714	1.2920	1.2306	1.1926	1.3617	1.1956	1.1388	1.1036
5	1	138	15	0.48	71.67	67.23	66.05	65.63	1.4896	1.3974	1.3728	1.3641	1.3785	1.2932	1.2704	1.2624
5	2	138	9	0.48	55.14	48.98	51.14	50.77	1.9093	1.6960	1.7707	1.7578	1.7669	1.5695	1.6386	1.6267
5	3	138	5	0.51	39.66	30.63	32.96	32.25	2.5325	1.9559	2.1045	2.0592	2.3436	1.8100	1.9476	1.9056
6	1	138	29	0.66	94.65	86.37	86.31	85.59	0.7259	0.6624	0.6619	0.6564	0.6718	0.6130	0.6125	0.6074
6	2	75	3	0.58	0.38	-2.26	1.61	-0.15	0.0345	-0.2054	0.1463	-0.0134	0.0319	-0.1901	0.1354	-0.0124
6	3	51	1	0.56	0.83	-2.22	1.73	1.71	0.2392	-0.6375	0.4962	0.4901	0.2213	-0.5899	0.4592	0.4535
7	1	63	33	0.56	12.25	2.70	8.49	0.02	0.1061	0.0234	0.0736	0.0002	0.0982	0.0217	0.0681	0.0002
7	2	54	41	0.51	4.92	1.91	6.10	-0.03	0.0383	0.0149	0.0474	-0.0002	0.0354	0.0137	0.0439	-0.0002
7	3	45	35	0.61	6.22	0.47	5.62	-0.15	0.0451	0.0034	0.0408	-0.0011	0.0417	0.0032	0.0378	-0.0010
8	1	138	15	0.43	70.84	72.43	73.57	73.47	1.3150	1.3445	1.3657	1.3639	1.2169	1.2442	1.2638	1.2622
8	2	138	13	0.48	86.38	65.08	62.52	61.94	2.0702	1.5598	1.4984	1.4846	1.9158	1.4434	1.3866	1.3738
8	3	138	1	0.33	8.54	6.97	10.32	-0.11	1.8274	1.4923	2.2082	-0.0225	1.6911	1.3809	2.0435	-0.0208
9	1	138	33	0.63	92.46	113.37	90.24	88.06	0.6737	0.8261	0.6575	0.6416	0.6235	0.7645	0.6085	0.5938
9	2	138	23	0.41	87.32	92.16	77.41	76.48	0.9983	1.0536	0.8850	0.8744	0.9238	0.9750	0.8190	0.8092
9	3	138	13	0.41	92.08	86.40	69.79	68.41	1.8849	1.7686	1.4285	1.4003	1.7443	1.6367	1.3219	1.2958
10	1	138	19	0.56	98.37	80.06	76.14	75.49	1.4807	1.2052	1.1462	1.1364	1.3703	1.1153	1.0607	1.0516
10	2	138	11	0.58	80.75	60.34	64.76	64.34	1.9984	1.4933	1.6026	1.5922	1.8493	1.3819	1.4831	1.4735
10	3	138	7	0.56	58.02	47.92	49.38	49.07	2.3637	1.9521	2.0117	1.9990	2.1874	1.8065	1.8616	1.8499
11	1	168	17	0.48	68.51	91.07	78.98	78.27	1.2575	1.6716	1.4497	1.4368	1.1637	1.5469	1.3416	1.3296
11	2	168	11	0.60	93.65	84.93	87.15	82.39	2.2056	2.0002	2.0526	1.9405	2.0411	1.8510	1.8995	1.7957
11	3	165	5	0.33	70.39	76.66	69.11	69.14	3.0127	3.2810	2.9578	2.9588	2.7880	3.0363	2.7372	2.7381
12	1	168	1	0.39	23.16	20.59	22.14	11.13	5.8588	5.2083	5.6009	2.8153	5.4218	4.8198	5.1831	2.6053
12	2	168	1	0.36	26.69	22.72	22.18	10.70	6.2102	5.2848	5.1599	2.4885	5.7469	4.8906	4.7750	2.3029
12	3	165	3	0.57	41.91	50.58	44.54	44.42	3.8927	4.6980	4.1374	4.1259	3.6024	4.3476	3.8288	3.8182
13	1	165	43	0.51	78.19	82.85	82.89	82.78	0.5744	0.6085	0.6088	0.6080	0.5315	0.5631	0.5634	0.5627
13	2	162	41	0.51	80.04	87.54	80.78	80.29	0.6174	0.6752	0.6231	0.6193	0.5714	0.6249	0.5766	0.5731
13	3	159	41	0.48	64.34	81.00	82.84	81.70	0.4878	0.6141	0.6281	0.6194	0.4514	0.5683	0.5812	0.5732
14	1	168	9	0.57	64.92	84.99	81.45	81.72	2.0094	2.6305	2.5210	2.5294	1.8595	2.4343	2.3329	2.3407
14	2	168	5	0.60	76.71	67.57	67.80	67.66	3.9790	3.5049	3.5167	3.5096	3.6822	3.2435	3.2544	3.2478
14	3	168	3	0.63	59.13	57.40	52.44	51.91	4.7252	4.5871	4.1909	4.1485	4.3728	4.2450	3.8783	3.8391
15	1	168	27	0.54	81.60	82.50	84.83	83.20	0.9004	0.9103	0.9359	0.9180	0.8332	0.8424	0.8661	0.8495
15	2	156	29	0.66	91.36	95.97	94.48	102.28	0.6928	0.7278	0.7165	0.7756	0.6411	0.6735	0.6630	0.7178
15	3	156	29	0.33	75.68	99.54	89.93	90.12	0.5542	0.7289	0.6585	0.6599	0.5128	0.6746	0.6094	0.6107
