# Supplementary material for: Continuous flow synthesis of pyridinium salts accelerated by multi-objective Bayesian optimization with active learning
Source: Chem Sci. 2023 Jul 12;14(30):8061–9. doi: 10.1039/d3sc01303k (PMC10395269; doi:10.1039/d3sc01303k)
Supplement: SC-014-D3SC01303K-s002 [file SC-014-D3SC01303K-s002.zip › ESI files/Jupyter_Notebook_SI.ipynb]

# %% [markdown]
## Section below is for setting up the initial campaign reaction scope. 
* Involves setting max/min bounds with step sizes, combining all the possible reactions and then deleting points that are inaccessible with flow rate and reactor volume 

# %% [code]
# run this cell when starting campaign
import sys 
sys.path.append(r'C:\Users\...path...\edbo_plus\edbopaper') # path to edbopaper library

# %% [code]
# run this cell when starting campaign
import numpy as np # version 1.21.5 used
from edbo.plus.optimizer_botorch import EDBOplus

# %% [code]
# setting up reaction components
# np.arange creates a list of numbers from (start,stop,stepsize)
components = {
              'temperature (C)':np.arange(30,140,3).tolist(),   # Discrete grid of concentrations
              'time (min)': np.arange(1,45,2).tolist(),
              'mole fraction pyridine': np.arange(0.33,0.66,0.025).tolist()}

# %% [code]
# need to generage the data scope first
scope = EDBOplus.generate_reaction_scope(components=components)

# %% [code]
# remove all times not possible due to minimum pump speeds and mole ratio needs
min_pump_speed = 0.055 # minimum pump speed (mL/min)
reactor_volume = 5 # reactor volume (mL)
print("Original dataframe length: %d"%len(scope))
new_scope = scope.copy()
for x in new_scope["mole fraction pyridine"].value_counts().keys().tolist():

    new_scope_x = new_scope[new_scope["mole fraction pyridine"]==x]

    x_A = x / np.minimum(x, 1 - x)
    x_B = (1 - x) / np.minimum(x, 1 - x)

    min_flow_rate_A = min_pump_speed * x_A
    min_flow_rate_B = min_pump_speed * x_B
    min_flow_rate = min_flow_rate_A + min_flow_rate_B
    max_time = reactor_volume / min_flow_rate

    remove_index = new_scope_x[new_scope_x["time (min)"]>max_time].index
    new_scope = new_scope.drop(index=remove_index)    


print("Final dataframe length: %d"%len(new_scope))
new_scope.to_csv('reaction.csv',index=False) # inaccessable points removed

# %% [code]


# %% [markdown]
### Section below is for running the reaction campaign. 
Involves setting objectives and batch size in the round

# %% [code]
# when iterating campaign
import sys 
sys.path.append(r'C:\Users\...path...\edbo_plus\edbopaper') # path to edbopaper library

# %% [code]
# run this cell when iterating campaign
import numpy as np # version 1.21.5 used
from edbo.plus.optimizer_botorch import EDBOplus

# %% [code]
# initialize EDBOplus class that will store predicted means, variances, etc.
# run this cell when iterating campaign
bo = EDBOplus()

args = {'filename': 'reaction.csv', 'objectives': ['production rate (g/hr)', 'yield (%)'], 
        'objective_mode': ['max', 'max'], 'batch': 3, 'seed': 42}


# %% [code]
# run this cell when iterating campaign
bo.run(**args)

# %% [code]


# %% [markdown]
### Section below is for setting up the expanded campaign reaction scope. 
Involves setting max/min bounds with step sizes, combining all the possible reactions and then deleting points that are inaccessible with system flow rate and reactor volume 

# %% [code]
# run this cell when starting campaign
import sys 
sys.path.append(r'C:\Users\...path...\edbo_plus\edbopaper') # path to edbopaper library

# %% [code]
# run this cell when starting campaign
import numpy as np
from edbo.plus.optimizer_botorch import EDBOplus

# %% [code]
# run when setting up reaction components for the expanded reaction scope
# np.arange creates a list of numbers from (start,stop,stepsize)
mole_fraction = np.arange(0.330,0.660,0.030)
rounded_mole_fraction = np.around(mole_fraction, decimals=2)

components = {
              'temperature (C)':np.arange(30,170,3).tolist(),   # Discrete grid of concentrations
              'time (min)': np.arange(1,45,2).tolist(),
              'mole fraction pyridine': rounded_mole_fraction.tolist()}

# %% [code]
components['mole fraction pyridine']

# %% [code]
max(components['temperature (C)'])

# %% [code]
# need to generage the data scope first
scope = EDBOplus.generate_reaction_scope(components=components)

# %% [code]
# remove all times not possible due to minimum pump speeds and mole ratio needs
min_pump_speed = 0.055 # minimum pump speed (mL/min)
reactor_volume = 5 # reactor volume (mL)
print("Original dataframe length: %d"%len(scope))
new_scope = scope.copy()
for x in new_scope["mole fraction pyridine"].value_counts().keys().tolist():

    new_scope_x = new_scope[new_scope["mole fraction pyridine"]==x]

    x_A = x / np.minimum(x, 1 - x)
    x_B = (1 - x) / np.minimum(x, 1 - x)

    min_flow_rate_A = min_pump_speed * x_A
    min_flow_rate_B = min_pump_speed * x_B
    min_flow_rate = min_flow_rate_A + min_flow_rate_B
    max_time = reactor_volume / min_flow_rate

    remove_index = new_scope_x[new_scope_x["time (min)"]>max_time].index
    new_scope = new_scope.drop(index=remove_index)    


print("Final dataframe length: %d"%len(new_scope))
new_scope.to_csv('reaction.csv',index=False) # inaccessable points removed

# %% [code]


# %% [markdown]
#### Section below is for running the reaction campaign. 
Involves setting objectives and batch size in the round

# %% [code]
# when iterating campaign
import sys 
sys.path.append(r'C:\Users\...path...\edbo_plus\edbopaper') # path to edbopaper library

# %% [code]
# run this cell when iterating campaign
import numpy as np
from edbo.plus.optimizer_botorch import EDBOplus

# %% [code]
# initialize EDBOplus class that will store predicted means, variances, etc.
# run cell when iterating campaign
bo = EDBOplus()

args = {'filename': 'reaction.csv', 'objectives': ['Space Time Yield (mmol/(mL*h))', 'yield (%)'], 
        'objective_mode': ['max', 'max'], 'batch': 3, 'seed': 42}


# %% [code]
#Run this cell on scope data (csv file called reaction.csv)... rerun as iterations go... keep running
# run cell when iterating campaign
bo.run(**args)

# %% [code]


# %% [markdown]
### Section below is for visualizing the Pareto front and calculating hypervolume


# %% [code]
#first install pymoo library from https://pymoo.org/
!pip show pymoo # version 0.6.0.1 used

# %% [code]
import numpy as np # version 1.21.5 used
from pymoo.visualization.scatter import Scatter 
import pandas as pd # version 1.3.4 used
import matplotlib.pyplot as plt # version 3.5.2 used

# %% [code]
df = pd.read_excel(r'C:\Users\...path...\experimental.xlsx', # experimental results from campaign
                   sheet_name = 'results')  # if results are on a separate sheet in excel 

# %% [code]
df.head()

# %% [code]
df_copy = df.copy()
print("Final dataframe length: %d"%len(df_copy))

# %% [code]
df_copy.head()

# %% [code]
df_copy.columns

# %% [code]
# when looking at all campaign rounds

y1_master = df_copy['Space Time Yield (mmol/(mL*h)) - 400'].to_frame() # objective 1 (user defined column name in df_copy)
y2_master = df_copy['% Yield by NMR - 400'].to_frame() # objective 2 (user defined column name in df_copy)

y1 = pd.DataFrame.to_numpy(y1_master, dtype=float)
y2 = pd.DataFrame.to_numpy(y2_master, dtype=float)

# %% [code]
# Fcn to check for Pareto optimality
def is_point_nondominated(y1, y2, y1_set, y2_set):  
    '''# checks if [y1, y2] is non-dominated by the set of y's. 
    (note: remove y1 and y2 from the sets of y's before inputting here)'''
    y1_better = np.argwhere(y1_set > y1)  # among the samples better than y1
    y1y2_better = np.argwhere(y2_set[y1_better] > y2)  # these are the samples better than y2 (ie these are the dominating samples)
    return len(y1y2_better) == 0  # return True if there are no dominating samples
# End fcns.

# %% [code]
# Scan through all points, and if it is non-dominated, append its index to the running array)
# (Non-dominated is another term for Pareto optimal)
idx_pareto = np.zeros(0, dtype=int)  # this will contain the indices of all non-dominated points
for i in range(len(y1)):  # scan through all points
    if is_point_nondominated(y1[i], y2[i], np.delete(y1, i), np.delete(y2, i)):  # if it's non-dominated
        idx_pareto = np.hstack((idx_pareto, i))  # then append it's idx to running array


# %% [code]


# %% [code]
arr = np.concatenate((y1[idx_pareto], y2[idx_pareto]), axis=1) # generate array of points on Pareto front

# %% [code]
arr

# %% [code]
neg_arr = arr*(-1) # negative value of points for hypervolume calculation
neg_arr

# %% [code]
# plot original Pareto front and negative value of points for visualization check 
plt.scatter(arr[:, 0], arr[:,1], c='darkred')
plt.scatter(neg_arr[:, 0], neg_arr[:,1], c='darkblue')
plt.xlabel('Space Time Yield (mmol/(mL*h))')
plt.ylabel('Yield %')
plt.xticks(rotation = 90)

plt.show()

print('End of script')

# %% [code]
neg_arr.dtype

# %% [code]
# import pymoo and calculate hypervolume (HV)
from pymoo.indicators.hv import HV

ref_point1 = np.array([0.0, 0.0]) # reference point was choosen as 0,0

ind = HV(ref_point=ref_point1)
print("HV", ind(neg_arr))

# %% [code]
print('DONE')

# %% [code]


# %% [markdown]
## Batch processing Bruker Data files


### batch processing notes

* use phase correction after win/em/ft to remove digital filter
* use nmrglue autophase with 'acme' and automatic baseline correction

# %% [code]
import matplotlib.pyplot as plt
import numpy as np
import sys
import os
# nmrglue directory
pydir1='C:/Users/...path.../Documents/Python'
sys.path.append(pydir1)
# nmrglue v0.9
import nmrglue as ng
import pandas as pd
from fnmatch import fnmatch

import copy
from scipy import optimize

%matplotlib nbagg

# %% [code]
""" functions """

def ppm_to_pts(xax, xe):
    """ convert ppm list to list of points """
    npts = len(xe)
    xe_pts = []
    for i in range(npts):
        indx=np.argmin(np.abs(xax-xe[i]))
        xe_pts.append(indx)
    return xe_pts
    
def get_xax(data, udic):
    """ create corrected axis from udic """
    npts = len(data)
    left_pt = udic[0]['offset'] + udic[0]['sw']/(2.*udic[0]['obs'])
    right_pt = udic[0]['offset'] - udic[0]['sw']/(2.*udic[0]['obs'])

    xax = np.linspace(right_pt, left_pt, npts)
    return xax

def xax_fix(xax, tdata, ref_ppm):
    th = 0.8*np.max(tdata.real)
    peaks = ng.peakpick.pick(tdata, th)
    xpeak = peaks['X_AXIS'].astype('int')
    xppm=xax[xpeak]
    delta = ref_ppm -np.min(xppm)
    xax = xax + delta
    return xax

def ppm_to_pts(xax, xe):
    """ convert ppm list to list of points """
    npts = len(xe)
    xe_pts = []
    for i in range(npts):
        indx=np.argmin(np.abs(xax-xe[i]))
        xe_pts.append(indx)
    return xe_pts

def pickplot(ax1, tdata, th):
    peaks = ng.peakpick.pick(tdata, th)
    xpeak = peaks['X_AXIS'].astype('int')
    xppm=ax1[xpeak]
    toff=0.01*max(tdata)
    # --- plots
    plt.plot(ax1, tdata)
    plt.plot(ax1[xpeak], tdata[xpeak]+toff, 'r|')
    ax1[xpeak]
    return peaks, xpeak

# %% [markdown]
## Read file names

# %% [code]
""" set directory for data files"""
dirproj = 'C:/Users/...path.../Documents/Python/...flow_chem'
os.chdir(dirproj)
dirdata = os.getcwd() + '\\data\\raw'

""" find directories containg fid files"""
root = dirdata
pattern = "fid"
flist = []

for path, subdirs, files in os.walk(root):
    for name in files:
        if fnmatch(name, pattern):
            fn = os.path.join(path, name)
            flist.append(fn)
            
# flist

# %% [markdown]
### Read Bruker plot files

# %% [code]
""" read Bruker plot file """

def reBrukerp(fndir):
    fndirp='/pdata/1'
    dic, data = ng.bruker.read(fndir)
    udic = ng.bruker.guess_udic(dic, data)
    dic, data = ng.bruker.read_pdata(fndir+fndirp)
    return dic, data, udic


def re_Bruker_plot(flist, nfile):
    """ reads Bruker plot file from list -- returns data, dic, udic, xax """
    # set fndir
    fndir = flist[nfile][0:-4]

    # read Bruker plot data 
    dic, data, udic = reBrukerp(fndir)

    # set Bruker axis
    uc1 = ng.fileio.fileiobase.uc_from_udic(udic, dim= -1)
    xaxx = uc1.ppm_scale()
    laxis = xaxx[0]
    raxis = xaxx[-1]
    xax = np.linspace(laxis, raxis, data.shape[0])
    
    return data, dic, udic, xax

# %% [markdown]
### Load Bruker files into a dictionary

# %% [code]
""" load all files into a dictionary """
nfiles = len(flist)
dic_data = {}

for i in range(nfiles):
    """ load Bruker plot files into dictionary """
    # get file name 
    fn1 = flist[i]
    indx1 = fn1.find('raw')
    fn = fn1[indx1+4:-6]
    
    # load plot file
    data, dic, udic, xax = re_Bruker_plot(flist, i)
    
    # store results in nested dic
    tdic = {fn: {'x': xax, 'y': data}}
    dic_data.update(tdic)

# %% [markdown]
### Set chemical shift axis to reference peak

# %% [code]
""" shift the x axis to reference peak at 5.115 ppm """

# fig, ax = plt.subplots()
nfiles = len(flist)
for i in range(nfiles):

    # find peak between 5.0 and 5.2 ppm
    fn = list(dic_data.keys())[i]
    xpk = [5.0, 5.3]

    x = dic_data[fn]['x']
    xe = ppm_to_pts(x, xpk)
    xe.sort()
    y = dic_data[fn]['y']

    # extract region of spectra
    xz = x[xe[0]:xe[1]]
    yz = y[xe[0]:xe[1]]

    # normalize
    yz=yz/np.max(yz.real)

    # peak pick
    th =0.95
    peaks = ng.peakpick.pick(yz, th)
    xpeak = peaks['X_AXIS'].astype('int')

    # calculate offset
    ref_pk =xz[xpeak]
    ref_ppm = 5.115
    xoffset =  ref_ppm - ref_pk
    xz1 = xz + xoffset

    # save to dic
    dic_data[fn]['x'] = dic_data[fn]['x'] + xoffset
    


# %% [markdown]
### Plot all  data

# %% [code]
# normalize first plot
i=0
fn = list(dic_data.keys())[i]
y = dic_data[fn]['y']
scf = np.max(y.real)
yoffset = 0.01*scf

fig, ax = plt.subplots()
for i in range(nfiles):
    fn = list(dic_data.keys())[i]
    plt.plot(dic_data[fn]['x'], dic_data[fn]['y']+ yoffset*i)
#     plt.plot(dic_data[fn]['x'], dic_data[fn]['y'])
    
plt.xlim(9, 4)
plt.ylim(-8e10, 1.25e12)

# %% [markdown]
![image.png](attachment:image.png)

# %% [markdown]
Note that where reference peak at 5.1 ppm is aligned, other peaks shift in the reaction mixtures.  One strategy is to make the intergal width large enough to include shifted peaks.

# %% [markdown]
### Plot of integration test

# %% [code]
""" selected peaks for integration """

""" define integration area """
xpk = [8.8, 7.8, 7.4, 6.9, 6.5, 5.1, 4.1]
int_width = 0.3

""" test integration """
i=0
fn = list(dic_data.keys())[i]

xax=dic_data[fn]['x']
tdata=dic_data[fn]['y']

# normalize for test plot
tdata=tdata/np.max(tdata.real)

xe=[11, 4]


fig, ax = plt.subplots()
plt.plot(xax, tdata)
# plt.xlim(11, 3)
# plt.ylim(-100, 2000)


nxpk = len(xpk)
int_list = []
for i in range(nxpk):
    xe = [xpk[i]- int_width/2., xpk[i] + int_width/2.]
    xe_pts = ppm_to_pts(xax, xe)
    xe_pts.sort()
    """ copy section of spectra """
    yexp = tdata[xe_pts[0]:xe_pts[1]]
    yint=yexp.cumsum()
#     yint = np.flip(yint)
    xexp = xax[xe_pts[0]:xe_pts[1]]
    int_list.append(yexp.real.sum())
    plt.plot(xexp, yint/20., 'r')
    

plt.ylim(-.01, .11)
plt.xlim(9,3.5)

# %% [markdown]
![image.png](attachment:image.png)

# %% [markdown]
### Normalize peak intergal to reference peak

# %% [code]
""" enter reference integration peak and normalized intensity """
ref_int = 5.1
ref_peak = 3.

indx = xpk.index(ref_int)
scf = ref_peak/int_list[indx]

# %% [markdown]
### Batch integration

# %% [code]
""" batch integration """

def int_spec( xax, tdata, xpk, width):
    """ integrated peak in xpk list -- returns intergal list """
    nxpk = len(xpk)
    int_list = []
    for i in range(nxpk):
        xe = [xpk[i]- int_width/2., xpk[i] + int_width/2.]
        xe_pts = ppm_to_pts(xax, xe)
        xe_pts.sort()
        """ copy section of spectra """
        yexp = tdata[xe_pts[0]:xe_pts[1]]
        yint=yexp.cumsum()
        yint = np.flip(yint)
        xexp = xax[xe_pts[0]:xe_pts[1]]
        int_list.append(yexp.real.sum())
    return int_list

i=0
fn = list(dic_data.keys())[i]
xax=dic_data[fn]['x']
tdata=dic_data[fn]['y']

""" integration scale factor """
indx = xpk.index(ref_int)

dic_int={}
dkeys = list(dic_data.keys())
nfiles = len(dkeys)

for i in range(nfiles):
    """ return integration list for each data set """
    
    """ load data files from dic"""
    fn = dkeys[i]
    xax=dic_data[fn]['x']
    tdata=dic_data[fn]['y']
    
    """get integration list """
    int_list = int_spec(xax, tdata, xpk, int_width)
    
    """ normalize peaks """
    scf = ref_peak/int_list[indx]
    int_list = scf*np.array(int_list)
    
    """ store list in dictionary """
    tdic ={fn: {'xpk': xpk, 'int_list': int_list}}
    dic_int.update(tdic)

# %% [markdown]
## Save results to Pandas dataframe

# %% [code]
""" create dataframe to store/display/write results """
dkeys = list(dic_data.keys())
nfiles = len(dkeys)

""" create dataframe with xpk for column names """
fn = dkeys[0]
xpk = dic_int[fn]['xpk']

nxpk = len(xpk)
cols = []
for i in range(nxpk):
    str1 = str(xpk[i])
    cols.append(str1)
    
df=pd.DataFrame(columns = cols)

""" add integration data """
for i in range(nfiles):
    fn = dkeys[i]
    ilist = dic_int[fn]['int_list']
    df.loc[i] = ilist

df.insert(0, "File", dkeys, True)
df

# %% [markdown]
### write results to Excel file

# %% [code]
# figdir = os.getcwd() + '\\figs'
# os.chdir(figdir)
# fn_excel ='filename.xlsx'
# sh_name = '400 MHz NMR'
# writer = pd.ExcelWriter(fn_excel, engine='xlsxwriter')
# df.to_excel(writer,sheet_name = sh_name, index=False)
# writer.save() 

# %% [code]


# %% [code]


# %% [code]


# %% [code]


# %% [markdown]
##  Benchtop (60MHz) NMR Data Processing and Integration


### batch processing test 

* test software for benchtop nmr
* autophase and baseline correction
* integrate a list of peaks

# %% [code]
import matplotlib.pyplot as plt
import numpy as np

import sys
import os
# nmrglue directory
pydir1='C:/Users/...path../Documents/Python'
sys.path.append(pydir1)
# nmrglue v0.9
import nmrglue as ng
import pandas as pd

from tkinter import filedialog
from tkinter import *

import pickle
import copy
from scipy import optimize

%matplotlib nbagg

# %% [code]
""" functions """

def read_dx_60MHz(fn):
    """ read .dx data format 
    return: dic, data udic """
    dic, data = ng.fileio.jcampdx.read(fn)
    udic = ng.fileio.jcampdx.guess_udic(dic, data)
    
    """ create complex array for FT """
    tdata=np.array(data)
    tdata=tdata[0,:] + 1.0j*tdata[1,:]
    
    """ fix parameters """
    offset = dic['.SOLVENTREFERENCE']
    offset = float(offset[0])
    sw = dic['$SW']
    sw = float(sw[0])*udic[0]['obs']
    udic[0]['sw'] = sw
    udic[0]['offset'] = offset
    
    return dic, tdata, udic

""" polynomial fit to baseline """
def bsl_poly(data, xbsl, ybsl, porder):
    """ xbsl - x baseline point
        ybsl - y baseline point
        porder polynomial order for fit
        return: baseline corrected data"""
    npt = data.shape[-1]
    xpts=np.linspace(1,npt,npt)
    z = np.polyfit(xbsl, ybsl, porder)
    f = np.poly1d(z)
    bsl = f(xpts)
    return data-bsl

def ppm_to_pts(xax, xe):
    """ convert ppm list to list of points """
    npts = len(xe)
    xe_pts = []
    for i in range(npts):
        indx=np.argmin(np.abs(xax-xe[i]))
        xe_pts.append(indx)
    return xe_pts
    
def get_xax(data, udic):
    """ create corrected axis from udic """
    npts = len(data)
    left_pt = udic[0]['offset'] + udic[0]['sw']/(2.*udic[0]['obs'])
    right_pt = udic[0]['offset'] - udic[0]['sw']/(2.*udic[0]['obs'])

    xax = np.linspace(right_pt, left_pt, npts)
    return xax

def xax_fix(xax, tdata, ref_ppm):
    th = 0.8*np.max(tdata.real)
    peaks = ng.peakpick.pick(tdata, th)
    xpeak = peaks['X_AXIS'].astype('int')
    xppm=xax[xpeak]
    delta = ref_ppm -np.min(xppm)
    xax = xax + delta
    return xax


# %% [markdown]
## Read data files

# %% [code]
""" get data file names """
dirproj = 'C:/Users/...path.../Documents/Python/...flow_chem'
os.chdir(dirproj)
path=os.getcwd()+'\\data\\raw'
fnamef = os.listdir(path)

""" select files for analysis"""
foi = '.dx'
file_list = []
nfiles = len(fnamef)

for i in range(nfiles):
    """ select files of interest """
    if foi in fnamef[i]:
        file_list.append(fnamef[i])

# %% [markdown]
### Phase and Autophase functions

# %% [code]
""" 3 parameter phasing """
def ph3(data, ph0, ph1, piv):
    npt = data.shape[-1]
    xpt=np.linspace(1,npt,npt)-int(piv)
    phi=(ph0+ph1*xpt/npt)*np.pi/180.
    apod=np.zeros(npt, dtype=complex)
    apod.real, apod.imag = np.cos(phi), -np.sin(phi)
    data=apod*data
    return data

""" autoph_roi function """
def opt_ph0(x):
    global tdata, ph1, piv
    tdataph=ph3(tdata, x, ph1, piv)
    ytot = -1.*np.sum(tdataph.real)
    return ytot

def opt_ph1_roi(x):
    global tdata, ph0, piv, roi
    tdataph=ph3(tdata, ph0, x, piv)
    yroi=tdataph[roi[0]:roi[1]]
    """ use signal max in roi"""
    ytot = -1.*np.sum(yroi.real)
    return ytot

def autoph_roi(tdata, roi):
    """ autophase spectra using peaks in region of interest
    for ph1 phasing
    1. optimize ph0 (largest peak)
    2. set pivot to largest peak
    3. optimize peak max in roi """
    global ph0, ph1, piv
    
    """ initialize parameters """
    ph0, ph1, piv = 0., 0., 0.
    
    """ optimize ph0 """
    result = optimize.minimize_scalar(opt_ph0)
    ph0=result.x
    
    """ set pivot point to largest peak """
    tdataph=ph3(tdata, ph0, ph1, piv)
    piv = np.argmax(tdataph.real)
    
    """ optimize ph1 using peak max in roi """
    result = optimize.minimize_scalar(opt_ph1_roi)
    ph1 = result.x
    return ph0, ph1, piv


# %% [markdown]
###  Process and integrate test file

# %% [code]
""" read test file """
i=0
fn = file_list[0]
fn1=os.path.join(path, fn)
dic, data, udic = read_dx_60MHz(fn1)

""" chemical shift axis"""
xax = get_xax(data, udic)

""" select range for optimum ph1 phasing"""
xe_ppm = [8.5, 9.5]
xe_pts = ppm_to_pts(xax, xe_ppm)
roi = xe_pts

""" plotting range """
xe = [10, -1]

""" fft """
tdata = ng.proc_base.fft(data) 


""" get phase values from autophase """
ph0, ph1, piv = autoph_roi(tdata, roi)
ph0, ph1, piv, roi

""" phase """
tdata = ph3(tdata, ph0, ph1, piv)

""" selected points for baseline correction """
bsl_ppm = [11., 10.5, 10, 9.5, 8.4, 6.0, 5.5, 4.7, 3.8, -0.5, -1.0]

""" baseline correction"""
xbsl = ppm_to_pts(xax, bsl_ppm)
xbsl.sort()
ybsl = tdata[xbsl]
tdata = bsl_poly(tdata, xbsl, ybsl, 4)

fig, ax = plt.subplots()
plt.plot(xax, tdata.real)
plt.plot(xax[xbsl], tdata[xbsl], 'ro')
plt.xlim(xe)
plt.ylim(-100, 1000) 
plt.title('Phase and Baseline corrected with points')

# %% [markdown]
### Batch Processing

# %% [code]
""" read file """
nfiles = len(file_list)
dic_data = {}

for i in range(nfiles):
    fn = file_list[i]
    fn1=os.path.join(path, fn)
    dic, data, udic = read_dx_60MHz(fn1)
    xax = get_xax(data, udic)

    """ data processing """
    tdata = ng.proc_base.fft(data) 

    """ phase correction -- use peak of interest """
    xe_ppm = [8.5, 10]
    xe_pts = ppm_to_pts(xax, xe_ppm)
    roi = xe_pts
    ph0, ph1, piv = autoph_roi(tdata, roi)
    tdata = ph3(tdata, ph0, ph1, piv)

    """ polynomial baseline fix """
    xbsl = ppm_to_pts(xax, bsl_ppm)
    xbsl.sort()
    ybsl = tdata[xbsl]
    tdata = bsl_poly(tdata, xbsl, ybsl, 3)

    """ store results in nested dic """
    tdic = {fn: {'x': xax, 'y': tdata}}
    dic_data.update(tdic)


# %% [markdown]
### test integration

# %% [code]
""" define integration area """
xpk = [8.8, 7.8, 7.4, 6.9, 6.5, 5.2, 4.1]
int_width = 0.4

""" test file for integration """
fn = list(dic_data.keys())[0]

xax=dic_data[fn]['x']
tdata=dic_data[fn]['y']

# xe=[11, 4]

fig, ax = plt.subplots()
plt.plot(xax, tdata)
plt.xlim(11, 3)
plt.ylim(-100, 2000)


nxpk = len(xpk)
int_list = []
for i in range(nxpk):
    xe = [xpk[i]- int_width/2., xpk[i] + int_width/2.]
    xe_pts = ppm_to_pts(xax, xe)
    """ copy section of spectra """
    yexp = tdata[xe_pts[0]:xe_pts[1]]
    yint=yexp.cumsum()
    yint = np.flip(yint)
    xexp = xax[xe_pts[0]:xe_pts[1]]
    int_list.append(yexp.real.sum())
    plt.plot(xexp, yint/20., 'r')

# %% [markdown]
### Batch integration

# %% [code]
""" enter reference peak and reference peak integration """
ref_int = 5.2
ref_peak = 3.
indx = xpk.index(ref_int)

""" integration scale factor """
scf = ref_peak/int_list[indx]

""" batch integration """
def int_spec( xax, tdata, xpk, width):
    """ integrated peak in xpk list -- returns intergal list """
    nxpk = len(xpk)
    int_list = []
    for i in range(nxpk):
        xe = [xpk[i]- int_width/2., xpk[i] + int_width/2.]
        xe_pts = ppm_to_pts(xax, xe)
        """ copy section of spectra """
        yexp = tdata[xe_pts[0]:xe_pts[1]]
        yint=yexp.cumsum()
        yint = np.flip(yint)
        xexp = xax[xe_pts[0]:xe_pts[1]]
        int_list.append(yexp.real.sum())
    return int_list


list(dic_data.keys())[0]
xax=dic_data[fn]['x']
tdata=dic_data[fn]['y']

""" integration scale factor """
indx = xpk.index(ref_int)

dic_int={}
dkeys = list(dic_data.keys())
nfiles = len(dkeys)

for i in range(nfiles):
    """ return integration list for each data set """
    
    """ load data files from dic"""
    fn = dkeys[i]
    xax=dic_data[fn]['x']
    tdata=dic_data[fn]['y']
    
    """get integration list """
    int_list = int_spec(xax, tdata, xpk, int_width)
    
    """ normalize peaks """
    scf = ref_peak/int_list[indx]
    int_list = scf*np.array(int_list)
    
    """ store list in dictionary """
    tdic ={fn: {'xpk': xpk, 'int_list': int_list}}
    dic_int.update(tdic)

# %% [code]
""" create dataframe to store/display/write results """
dkeys = list(dic_data.keys())
nfiles = len(dkeys)

""" create dataframe with xpk for column names """
fn = dkeys[0]
xpk = dic_int[fn]['xpk']

nxpk = len(xpk)
cols = []
for i in range(nxpk):
    str1 = str(xpk[i])
    cols.append(str1)
    
df=pd.DataFrame(columns = cols)

""" add integration data """
for i in range(nfiles):
    fn = dkeys[i]
    ilist = dic_int[fn]['int_list']
    df.loc[i] = ilist

df.insert(0, "File", dkeys, True)
df

# %% [markdown]
### Save data to Excel file

# %% [code]
# figdir = os.getcwd() + '\\figs'
# os.chdir(figdir)
# fn_excel ='filename.xlsx'
# sh_name = '60 MHz NMR'
# writer = pd.ExcelWriter(fn_excel, engine='xlsxwriter')
# df.to_excel(writer,sheet_name = sh_name, index=False)
# writer.save() 
